# Supplementary material for: Stigmasterol sensitizes endometrial cancer cells to chemotherapy by repressing Nrf2 signal pathway
Source: Cancer Cell Int. 2020 Oct 6;20:480. doi: 10.1186/s12935-020-01470-x (PMC7541302; doi:10.1186/s12935-020-01470-x)
Supplement: Supplementary file 1 — Additional file 1: Table S1. Docking details for stigmasterol on four Nrf2 active structural domains. [file 12935_2020_1470_MOESM1_ESM.xlsx]

## Sheet: Sheet1
	Table S1.Docking details for stigmasterol on four Nrf2 active structural domains
2FLU	Name	Total_Score	Crash	Polar	D_SCORE	PMF_SCORE	G_SCORE	CHEMSCORE	CSCORE	GLOBAL_CSCORE
	1_000	6.7571	-1.9516	0.0015	-159.061	86.1185	-291.802	-25.2915	2	2
	1_001	6.6056	-2.3041	0.0135	-157.688	85.5092	-297.708	-25.4169	4	4
	1_002	6.5589	-3.3525	0	-168.82	100.912	-317.702	-26.3739	4	4
	1_003	6.5373	-2.0837	0.0186	-156.627	84.9636	-294.531	-25.3215	3	3
	1_004	6.4933	-1.8812	0.8638	-152.597	79.2514	-280.179	-24.4457	2	2
	1_005	6.4816	-1.6822	0.0588	-153.483	78.2068	-277.156	-24.4554	2	2
	1_006	6.4615	-2.5834	0	-158.669	87.9386	-311.035	-25.7866	4	4
	1_007	6.4512	-2.177	0.0028	-155.642	85.9234	-270.926	-24.3658	2	2
	1_008	6.4492	-2.6047	0	-158.163	87.6079	-313.891	-25.7767	4	4
	1_009	6.4045	-2.5223	0.0002	-153.849	86.4823	-289.918	-25.3596	3	3
	1_010	6.3835	-2.6996	0	-158.659	87.5138	-308.403	-25.7253	4	4
	1_011	6.371	-2.6808	0	-159.324	87.3522	-309.072	-25.7928	3	3
	1_012	6.3125	-2.4824	0.0017	-159.717	87.9981	-303.264	-25.5037	3	3
	1_013	6.2551	-2.8239	0	-160.511	88.7545	-316.825	-25.7846	4	4
	1_014	6.1557	-2.0652	0.6995	-150.738	81.5985	-274.156	-24.2851	1	1
	1_015	6.1303	-2.9555	0.0045	-161.87	89.7872	-304.751	-25.6795	3	3
	1_016	6.1205	-2.2474	0.0024	-154.59	84.3574	-273.739	-24.3728	1	1
	1_017	6.0575	-2.4076	0.0002	-153.579	83.1664	-294.094	-25.8748	2	2
	1_018	6.0035	-2.6122	0	-159.358	89.0552	-316.855	-25.8822	3	3
	1_019	5.9905	-2.4897	0.0002	-154.391	85.462	-288.398	-25.9672	2	2
5F72	Name	Total_Score	Crash	Polar	D_SCORE	PMF_SCORE	G_SCORE	CHEMSCORE	CSCORE	GLOBAL_CSCORE
	1_000	3.6141	-5.2508	0.9451	-126.112	23.6304	-276.174	-17.0659	1	1
	1_001	3.1939	-1.8087	0	-93.0768	8.9332	-201.154	-13.0803	2	2
	1_002	3.0851	-6.912	0.004	-149.952	23.1641	-335.843	-22.0505	4	4
	1_003	2.9046	-6.941	0.0004	-150.708	21.6221	-338.167	-22.1577	4	4
	1_004	2.8664	-6.9826	0.0043	-148.887	20.7632	-333.894	-22.1917	4	4
	1_005	2.4327	-11.0491	1.0007	-170.173	21.9545	-390.201	-27.6858	4	4
	1_006	2.4309	-7.1658	0.0008	-149.967	19.7064	-341.502	-22.2559	4	4
	1_007	2.3853	-7.5976	0.0029	-148.235	23.1278	-345.988	-22.1114	4	4
	1_008	2.3451	-7.776	0.0026	-148.331	24.2297	-348.646	-22.0349	4	4
	1_009	2.2737	-7.71	0.0031	-149.543	24.9878	-345.34	-21.9775	4	4
	1_010	2.1895	-7.7508	0.0031	-149.609	24.0657	-347.599	-22.1676	4	4
	1_011	2.0563	-8.2571	0.0018	-151.623	29.5114	-341.719	-22.4344	4	4
	1_012	1.8854	-6.2424	0.1186	-135.477	21.2256	-309.591	-15.3981	3	3
	1_013	1.7955	-7.9322	0.0117	-147.972	17.3598	-330.075	-22.7502	4	4
	1_014	1.6428	-8.3442	0.4647	-148.432	18.252	-327.197	-22.725	4	4
	1_015	1.5409	-8.6963	0.0022	-154.521	29.8846	-357.669	-22.0967	3	3
	1_016	1.4794	-7.2497	0	-141.095	-9.958	-329.518	-22.5586	4	4
	1_017	0.6876	-10.5435	0.0017	-161.881	-7.6347	-376.41	-29.536	4	4
	1_018	0.3959	-9.6999	0.0006	-151.35	34.8221	-341.805	-21.8816	3	3
	1_019	-0.4458	-12.0349	0.0004	-165.383	-2.2698	-391.316	-29.3544	4	4
3WN7	Name	Total_Score	Crash	Polar	D_SCORE	PMF_SCORE	G_SCORE	CHEMSCORE	CSCORE	GLOBAL_CSCORE
	1_000	6.695	-1.7239	1.0071	-144.647	72.601	-250.228	-25.0652	3	3
	1_001	6.5138	-1.6948	1.0754	-144.603	75.7456	-256.962	-25.1473	3	3
	1_002	6.4713	-1.6526	1.0181	-145.149	79.4339	-268.156	-24.7624	3	3
	1_003	6.4019	-1.5782	1.0436	-142.387	77.2269	-241.036	-24.0962	3	3
	1_004	5.9512	-2.1963	1.0659	-146.893	76.2681	-253.789	-24.8198	3	3
	1_005	5.9108	-2.3627	1.0889	-147.898	76.9813	-258.148	-24.9791	3	3
	1_006	5.8065	-2.0279	1.103	-141.944	77.3656	-250.708	-24.0066	3	3
	1_007	5.4375	-1.8985	0.9363	-142.023	76.4033	-252.878	-24.5946	3	3
	1_008	5.3345	-1.8891	1.024	-137.092	75.4858	-236.879	-23.2951	1	1
	1_009	5.2016	-1.6027	0	-133.615	65.1606	-249.241	-24.3759	2	2
	1_010	5.0233	-1.4771	1.1005	-127.539	58.1096	-232.284	-26.3134	2	2
	1_011	4.8755	-1.5643	0.978	-129.278	58.5051	-231.712	-25.6626	2	2
	1_012	4.7433	-1.9883	1.1585	-131.226	62.3497	-244.851	-26.846	3	3
	1_013	4.603	-1.9439	1.1691	-125.424	57.507	-236.264	-26.719	2	2
	1_014	4.5488	-2.0705	1.1597	-129.371	60.2642	-239.885	-27.0077	3	3
	1_015	4.5144	-1.5621	0.8157	-127.772	58.4958	-232.801	-24.7422	1	1
	1_016	4.373	-1.4301	0.9922	-122.195	54.4451	-221.212	-24.8098	1	1
	1_017	4.3169	-1.6586	1.0463	-123.135	55.808	-222.576	-25.511	2	2
	1_018	4.1913	-1.6426	1.0112	-124.069	57.6618	-213.413	-25.5233	2	2
	1_019	4.1744	-1.4961	1.0629	-122.701	54.9711	-207.445	-25.3298	2	2
4ZY3	Name	Total_Score	Crash	Polar	D_SCORE	PMF_SCORE	G_SCORE	CHEMSCORE	CSCORE	GLOBAL_CSCORE
	1_000	6.1189	-2.0879	1.143	-117.136	-19.9189	-249.818	-25.1368	4	4
	1_001	6.0062	-1.9891	1.0665	-114.657	-16.4117	-236.393	-24.8156	4	4
	1_002	5.5734	-2.4838	1.0186	-114.56	-17.9397	-242.529	-25.6203	4	4
	1_003	5.2743	-2.3552	1.0733	-112.469	-16.7373	-229.981	-25.1556	4	4
	1_004	5.233	-2.2091	1.0555	-111.239	-18.4077	-235.951	-24.807	4	4
	1_005	5.1278	-1.971	0.7277	-114.869	-20.414	-237.954	-23.891	3	3
	1_006	4.9241	-1.2693	1.1908	-98.9975	-25.2416	-207.177	-25.2117	3	3
	1_007	4.6441	-1.1963	0.0018	-103.362	-28.9803	-225.856	-20.1013	3	3
	1_008	4.6263	-1.3369	1.173	-97.9301	-21.2158	-203.52	-25.2538	2	2
	1_009	4.6148	-1.562	0	-103.132	-28.9084	-221.132	-20.1281	3	3
	1_010	4.6105	-1.7688	0	-99.9947	-24.7192	-221.382	-19.6659	3	3
	1_011	4.5876	-1.658	0	-99.7444	-18.8996	-228.064	-23.7505	3	3
	1_012	4.5355	-1.6567	0.0001	-104.788	-29.8504	-226.621	-20.2199	3	3
	1_013	4.4601	-2.3405	0.8595	-108.235	-23.249	-236.136	-24.7357	4	4
	1_014	4.457	-1.7138	1.1891	-100.297	-21.6293	-216.872	-25.8027	3	3
	1_015	4.3706	-1.5763	0	-98.1155	-20.7632	-222.383	-23.167	3	3
	1_016	4.2953	-1.7417	0	-100.523	-21.9641	-228.795	-20.8607	2	2
	1_017	4.2503	-1.1456	0.0026	-100.016	-28.5296	-215.988	-19.9177	3	3
	1_018	4.2465	-0.775	0	-74.9574	-19.9247	-169.22	-19.431	0	0
	1_019	4.2405	-1.4624	1.0907	-95.0385	-18.1163	-202.047	-24.5245	1	1
